# Supplementary material for: Cellulose Nanofibrils vs Nanocrystals: Rheology of Suspensions and Hydrogels
Source: Gels. 2025 Nov 19;11(11):926. doi: 10.3390/gels11110926 (PMC12652647; doi:10.3390/gels11110926)
Supplement: Supplementary file 1 [file gels-11-00926-s001.zip]

Archive with 1 entries (1 files):
- gels-3991138-supplementary.pdf
